# Supplementary material for: Fingerprinting Evaluation and Gut Microbiota Regulation of Polysaccharides from Jujube (Ziziphus jujuba Mill.) Fruit
Source: Int J Mol Sci. 2023 Apr 14;24(8):7239. doi: 10.3390/ijms24087239 (PMC10138826; doi:10.3390/ijms24087239)
Supplement: Supplementary file 1 [file ijms-24-07239-s001.zip]

Archive with 1 entries (1 files):
- ijms-2328634-supplementary.pdf
